# Supplementary material for: Synapse loss in the prefrontal cortex is associated with cognitive decline in amyotrophic lateral sclerosis
Source: Acta Neuropathol. 2017 Dec 22;135(2):213–26. doi: 10.1007/s00401-017-1797-4 (PMC5773656; doi:10.1007/s00401-017-1797-4)
Supplement: Supplementary file 1 — Supplementary material 1 (XLSX 30 kb) [file 401_2017_1797_MOESM1_ESM.xlsx]

## Sheet: All array tomography cases
										BA9 - Dorsolateral Prefrontal Cortex							BA4 - Primary Motor Cortex
	ID Number	MRC number	Age at PM (years)	PMI (hrs)	ECAS Total	ECAS ALS Specific	Gender (M/F)	Genetics	Cognitive Status	BA9 Syo Density	Tau (1=positive; 0=negative)	TDP-43 (1=positive; 0=negative)	Amyloid	GFAP	CD68	Cortical Thickness	BA4 Syo Density	Tau (1=positive; 0=negative)	TDP-43 (1=positive; 0=negative)	Amyloid	GFAP	CD68	Cortical Thickness
Control	1619		82	24			M		Control	799000000
Control	1641		63	16			M		Control	640000000
Control	HC Ctrl		66	24			M		Control	846000000
Control	HC2 Ctrl		69	24			M		Control	907481707
Control	HC3 Ctrl		75	24			M		Control	870000000
Control	HC4 Ctrl		62	24			M		Control	857000000
Control	HC6 Ctrl		95	24			M		Control	844000000
Control	SD001-16	BBN001.28406	79	72			M		Control	838000000	0	0	0	4.22	0.397	2595.2	863000000	0	0	3.398	7.12	0.26	2851.27
Control	SD017-16	BBN001.28793	79	72			F		Control	798000000	0	0	0	3.37	0.26	2879.7	575000000	1	0	0.817	4.37	0.13	2598.46
Control	SD018-16	BBN001.28794	79	72			F		Control	771000000	0	0	0	1.44	0.175	2558.5	658000000	0	1	0	4.71	0.1	2681.97
Control	SD024-15	BBN001.26495	78	39			M		Control	847000000	0	0	1.213	3.15	0.264	2073.3	746000000	0	0	1.145	6.24	0.33	2491.84
Control	SD025-16	BBN001.28797	79	57			M		Control	825000000	0	0	0.00415	2.16	0.125	2585.5	599000000	0	1	0	5.71	0.474	2594.48
Control	SD051-15	BBN001.28402	79	49			M		Control	739000000	0	0	0	4.92	0.772	2440.7	719000000	1	1	0.15	2.85	0.56	2506.5
Control	SD063-13	BBN_19686	77	75			F		Control	929000000	0	1	0.24	1.28	0.166	2822.3	386000000	1	0	0.2855	1.38	0.26	3575.78
ALS	SD002-16	BBN001.28407	67	93	125	92	F	NEGATIVE	Unimpaired	732000000	0	1	1.392	1.01	0.229	3280.9	575000000	1	0	0.817	4.37	0.26	2598.46
ALS	SD004-16	BBN001.28409	62	93	114	83	F	C9ORF72+ve	unimpaired	774000000	0	1	0.023	1.09	0.379	2676.7	658000000	0	1	0	4.71	0.72	2681.97
ALS	SD010-14	BBN_20604	62	26	102	76	F	C9ORF72 +ve	Impaired	709000000	1	0	2.422	1.55	0.151	2806.5	746000000	0	0	1.145	6.24	0.22	2491.84
ALS	SD014-14	BBN_20613	50	89	112	85	M	C9ORF72 +ve	Unimpaired	724000000	0	1	0	1.03	0.127	2737	599000000	0	1	0	5.71	1.71	2594.48
ALS	SD014-16	BBN001.28790	70	105	125	93	M	NEGATIVE	Unimpaired	731000000	0	0	0.222	1.33	0.127	3018.9	719000000	1	1	0.15	2.85	0.034	2506.5
ALS	SD015-15	BBN_25740	75	59	118	88	M	NEK1+ve	Unimpaired	539000000	1	0	1.38	1.27	0.133	2751.1	386000000	1	0	0.2855	1.38	0.0647
ALS	SD016-14	BBN_20993	43	55	102	76	M	C9ORF72 +ve	Impaired	645000000	1	1	0.368	3.5	0.264	2113.1	737000000	0	1	0	6.23	1.53837	2791.98
ALS	SD016-16	BBN001.28792	68	51	100	74	M	C9ORF72+ve	Impaired	762000000	0	1	0.156	1.27	0.291	3238.6	612000000	1	1	0	8.27	0.552	2579.8
ALS	SD018-15	BBN_25742	58	59			M			911000000	0	0	0	7.1	0.255	2742.6	864000000	0	1	0	4.91	0.44	2498.52
ALS	SD021-15	BBN_26494	60	83			M			891000000	0	0	1.122	3.63	0.123	2973.3	698000000	1	1	0.39	9	0.34	2717.48
ALS	SD026-15	BBN001.26125	49	97			F				0	0	0	3.44	0.168	2708.7		0	1	0	7.17	0.62	2648.64
ALS	SD027-14	BBN_22225	62	109	116	86	M	NEGATIVE	Unimpaired	618000000	0	1	0.715	1.04	0.275	3026.3	671000000	0	1	0.55	2.73	0.12	2704.38
ALS	SD027-15	BBN001.26126	71	119	114	88	M	NEGATIVE	Unimpaired	787000000	0	0	0	4.3	0.173	2378	760000000	0	1	0	5.09	0.27	2732.59
ALS	SD029-15	BBN001.26098	59	59	116	86	F	NEK1+ve	Unimpaired	832000000	0	1	0.461	4.05	0.184	2302.9	816000000	0	1	0	2.62	0.13	2769.26
ALS	SD030-15	BBN001.26128	74	100			M				0	0	0	1.77	0.063	3119.6		0	1	0	9.03	0.19	2933.37
ALS	SD033-15	BBN001.26497	63	84	118	86	F	C9ORF72+ve	Unimpaired	782000000	0	0	0	0.59	0.083	2481.8	815000000	0	1	0	2.87	0.33	1971.37
ALS	SD036-15	BBN001.26498	78	91			M				0	0	2.21	7.16	0.282	2864.5		0	0	1.097	10.31	0.37	2714.91
ALS	SD041-14	BBN_24218	68	51			M				1	0	4.368	8.88	0.08	2523.7		1	1	0.812	3.01	0.45	3016.7
ALS	SD045-15	BBN001.26729	83	131	112	83	F	NEGATIVE	unimpaired	872000000	0	0	0	2.76	0.312	2921.3	603000000	0	1	0	4.11	0.26	2968.4
ALS	SD047-13	BBN_18803	75	96	90	62	F	NEGATIVE	Impaired	609000000	0	1	0	3.04	0.451	3163.7		0	0	0	8.54	0.11	1709.41
ALS	SD048-14	BBN_24321	63	79			F				1	1	0	6.11	0.297	2580.9		0	1	0	6.51	0.49	2318.26
ALS	SD049-13	BBN_18806	60	59			M			764000000	1	1	1.858	1.53	0.513	2356.8	604000000	0	0	0	1.51	0.25	2844.21
ALS	SD049-15	BBN001.26765	66	30	115	82	F	NEGATIVE	unimpaired	855000000	0	0	0	0.48	0.185	2423.8	766000000	0	1	1.325	5.96	1.04	2658.27
ALS	SD052-13	BBN_18807	65	35			F			726000000	0	1	0	3.1	0.205	2636.9		0	0	0	3.71	0.32	2258.79
ALS	SD053-13	BBN_19689	89	59			M			826000000	0	0	0.422	5.18	0.292	2746.9		0	0	0.865	5.45	0.19	2609.98
ALS	SD057-13	BBN_19688	57	59	111	82	M	NEGATIVE	Unimpaired	736000000	0	1	0	6	0.13	3140.4	733000000	0	0	0	3.81	0.08	2883.88
ALS	SD058-13	BBN_20616	40	83	118	87	F	SOD1+ve	Unimpaired	796000000	0	0	0	2.7	0.416	3175.5	802000000	0	0	0	2.75	0.07	2813.84
ALS	SD059-13	BBN_20617	71	83			M			861000000	1	0	0.251	0.64	0.124	2711		0	0	0	1.17	0.13	2027.65
ALS	SD059-14	BBN_24669	64	79	110	82	M	SOD1+ve	unimpaired	779000000	0	0	0	4.26	0.072	2757.3	650000000	0	0	0	1.84	0.2	2614.48
ALS	SD054-16	BBN_29543	47	77	112	85	F	SOD1+ve	unimpaired	491299559	0	0	0	1.69399	0.185085	3495.7	467918919	0	0	0	0.931783	0.22554	3078.81
ALS	SD003-17	BBN_29694	50	102	101	81	M		Impaired	646815315	1	0	0.00285712	6.37651	0.129797	2286.09	600357759	1	1	0	10.6431	0.239431	2220.99
ALS	SD006-17	BBN_29710	73	42	124	92	M		unimpaired	845290909	1	0	0.643917	1.93786	0.0886422	2883.74	728956731	1	0	0.0370328	8.95234	0.177089	2521.28
ALS	SD017-17	BBN_30081	73	63	90	63	M		Impaired	709885572	1	1	0.883595	7.85947	0.106011	2514.24	655444444	1	1	0.252442	3.97203	0.0680484	2528.93
ALS	SD023-17	BBN_30175	69	84	104	75	F		Impaired	686805556	1	1	1.60513	2.74189	0.155328	2863.83	725334711	1	1	1.57569	2.6696	0.13532	2696.1

## Sheet: All EM cases
	ID Number	MRC number	Age at PM (years)	Gender (M/F)	Synapse density (per µm2)	Degenerating synapse density (per µm2)
Control	SD002-12	3768	67	M	7.37	0.2457
Control	SD020-12	3783	56	M	7.82145	0.20475
Control	SD032-13	16425	61	M	6.3063	0.0819
Control	SD063-13	19686	77	F	6.7977	0.04095
Control	SD051-14	24340	53	M	8.9271	0.61425
ALS	SD028-11	2567	72	F	5.77	0.61425
ALS	SD040-11	2579	77	F	5.32	0.819
ALS	SD016-12	3779	63	F	8.15	0.4095
ALS	SD017-12	3780	55	F	5.9	0.53235
ALS	SD032-12	4171	57	M	5.04	0.2457
ALS	SD004-13	14394	71	F	6.77	0.95004
ALS	SD008-13	15225	65	M	4.1	0.9828
ALS	SD012-13	15227	47	F	5.41	0.28665
ALS	SD031-13	18797	61	F	4.4226	1.67895
ALS	SD035-13	18798	85	F	4.095	0.36855
ALS	SD049-13	18806	60	M	6.26535	0.94185
ALS	SD052-13	18807	65	F	4.914	0.28665
ALS	SD053-13	19689	89	M	5.93775	0.4095
ALS	SD057-13	19688	57	M	4.62735	0.5733
ALS	SD058-13	20616	40	F	8.7633	0.4095
ALS	SD059-13	20617	71	M	6.6339	0.20475
ALS	SD010-14	20604	62	F	6.18345	0.5733
ALS	SD012-14	20612	65	M	6.8796	0.61425
ALS	SD014-14	20613	50	M	5.44635	0.53235
ALS	SD027-14	22225	62	M	6.92055	1.35135

## Sheet: All CSF cases
Number	ECAS score	cognitive status	Age at sampling	Sex	education years	regions at disease onset	disease duration (months)	sporadic/familial	genetic screening	ALSFRS
1/1010	56	impaired	74.4778	M	12	bulbar	36	sporadic	no	20
1/1230	77	impaired	64.9472	M	16.5	limb	12	sporadic	no	46
1/1283	63	impaired	76.5139	M	20	limb	18	sporadic	no	45
1/1113	42	impaired	68.9167	F	15	limb	1	sporadic	yes, no SOD/C9ORF	n.a.
1/871	50	impaired	79.5222	M	11	limb	24	sporadic	yes, C9	35
1/1145	86	impaired	70.1389	F	11	limb	2	sporadic	no	n.a.
1/1167	115	normal	59.4667	F	16	bulbar and limb	12	sporadic	no	38
1/1184	117	normal	52.8833	M	14.5	bulbar and limb	84	sporadic	no	23
1/1214	112	normal	55.775	F	12	limb	40	sporadic	yes, no SOD/C9ORF	46
1/1217	112	normal	40.8306	M	14.5	limb	13	sporadic	yes, no SOD/C9ORF	41
1/657	111	normal	56.7111	F	14	bulbar and limb	28	sporadic	yes, C9	30
1/1856	110	normal	57.5389	M	13	bulbar and limb	18	sporadic	no	33
1/1533	123	normal	57.7333	M	18	bulbar	17	sporadic	no	44
1/1292	110	normal	58.1	M	12.5	limb	37	sporadic	yes, no SOD/C9ORF	42
1/1675	103	normal	68.5583	M	11.5	bulbar and limb	36	sporadic	no	38

## Sheet: summary
	number	male/female	age at diagnosis (median + range)	age at PM (median + range)	Site of onset	Riluzole (yes/no)	Disease duration (months)	Time between ECAS and death (months)	ECAS total (mean±S.D.)	ALS-specific ECAS (mean±S.D.)
Cohort 1 - EM
Control	5	4/1		61 (53-77)
ALS	20	9/11		63 (40-89)
Cohort 2 - array tomography
Control	14	11/3		79 (62-95)
ALS	29	18/11	60 (32-75)	64 (40-89)	20 limb, 7 bulbar	17/9	44 (17-216)	17 (3-61)
Cohort 2b (subset of cohort 2) - cognitive profiling
Control	14	11/3		79 (62-95)
ALS	16	9/7	60 (32-71)	64 (40-83)	11 limb, 5 bulbar	4/6	39 (24-216)	17 (4-42)	116 ± 4.9	86 ± 3.6
ALSci	7	4/3	61 (38-72)	68 (43-75)	4 limb, 2 bulbar	4/3	49 (34-64)	14 (3-61)	98 ± 5.9	72 ± 7.1
Cohort 3 - CSF
ALS	9	6/3		58 (41-69)	3 limb, 1 bulbar, 5 mixed (bulbar and limb)		28 (12-84)		112.6 ± 5.5
ALSci	6	4/2		72 (65-80)	5 limb, 1 bulbar		15 (1-36)		62.3 ± 16.6
